# Supplementary material for: DPD Study on the Interfacial Properties of PEO/PEO-PPO-PEO/PPO Ternary Blends: Effects of Pluronic Structure and Concentration
Source: Polymers (Basel). 2021 Aug 26;13(17):2866. doi: 10.3390/polym13172866 (PMC8433662; doi:10.3390/polym13172866)
Supplement: Supplementary file 1 [file polymers-13-02866-s001.zip]

Archive with 1 entries (1 files):
- polymers-1353365-supplementary.pdf
